# Supplementary material for: First Records of Possibly Human Pathogenic Rickettsia Species in Bat Ticks, Carios vespertilionis, in Sweden
Source: Microorganisms. 2023 Jan 31;11(2):357. doi: 10.3390/microorganisms11020357 (PMC9959223; doi:10.3390/microorganisms11020357)
Supplement: Supplementary file 1 [file microorganisms-11-00357-s001.zip]

Archive with 1 entries (1 files):
- microorganisms-2081486-supplementary.pdf
